# Supplementary material for: Functional Characterization and Heterogeneity Analysis of Ribosomal Proteins in Mouse Preimplantation Embryos
Source: FASEB J. 2025 May 27;39(11):e70662. doi: 10.1096/fj.202500574RR (PMC12107510; doi:10.1096/fj.202500574RR)
Supplement: Supplementary file 2 — Table S2. [file FSB2-39-e70662-s001.xlsx]

## Sheet: qRT-PCR
2-cell (Figure S2)
	Rpl4			Rps9			Rps11			Rpl13a			Rpl19			Rpl39			Rpl39l			Rpl39	Rpl39l
Control	1±0.23		Control	1±0.04		Control	1±0.1		Control	1±0.2		Control	1±0.12		Control	1±0.11		Control	1±0.23		Control	1±0.20	0.14±0.04
Rpl4 KD	0.14±0.03		Rps9 KD	0.18±0.03		Rps11 KD	0.12±0.01		Rpl13a KD	0.05±0.03		Rpl19 KD	0.1±0.01		Rpl39 KD	0.23±0.02		Rpl39l KD	0.2±0.06		Double KD	1±0.16	0.1±0.05
Morula (Figure 2A)
	Rpl4			Rps9			Rps11			Rpl13a			Rpl19			Rpl39			Rpl39l			Rpl39	Rpl39l
Control	1±0.25		Control	1±0.19		Control	1±0.11		Control	1±0.07		Control	1±0.11		Control	1±0.16		Control	1±0.22		Control	1±0.13	0.1±0.01
Rpl4 KD	0.21±0.03		Rps9 KD	0.17±0.03		Rps11 KD	0.26±0.02		Rpl13a KD	0.09±0.01		Rpl19 KD	0.09±0.01		Rpl39 KD	0.24±0.09		Rpl39l KD	0.15±0.05		Double KD	1±0.02	0.4±0.06

## Sheet: OPP assay
4-cell (Figure S3)
Control	1±0.28		Control	1±0.34		Control	1±0.32		Control	1±0.34		Control	1±0.27		Control	1±0.24
Rpl4 KD	0.73±0.18		Rps9 KD	1±0.34		Rps11 KD	0.81±0.49		Rpl13a KD	0.75±0.26		Rpl19 KD	1.18±0.35		Rpl39 KD	0.92±0.16
8-cell (Figure S4)
Control	1±0.23		Control	1±0.14		Control	1±0.1		Control	1±0.13		Control	1±0.18		Control	1±0.21
Rpl4 KD	1.07±0.11		Rps9 KD	1.05±0.33		Rps11 KD	1±0.21		Rpl13a KD	1.06±0.4		Rpl19 KD	0.87±0.12		Rpl39 KD	0.74±0.51
Morula (Figure 3)
Control	1±0.35		Control	1±0.23		Control	1±0.3		Control	1±0.28		Control	1±0.31		Control	1±0.32
Rpl4 KD	0.33±0.31		Rps9 KD	0.63±0.25		Rps11 KD	0.16±0.16		Rpl13a KD	0.4±0.16		Rpl19 KD	0.39±0.11		Rpl39 KD	0.92±0.34
Morula (Figure 7B)
Control	1±0.32
Rpl39l KD	0.97±0.36
Double KD	0.87±0.21

## Sheet: Cell number
Figure 4
	Control	Rpl4 KD	Rps9 KD	Rps11 KD	Rpl13a KD	Rpl19 KD	Rpl39 KD
cell number	11.9±2.7	6.8±1.68	6.07±1.79	7.67±1.85	5.8±1.6	6.57±1.76	8.6±2.55
Figure 7D
	Control	Rpl39l KD	Double KD
cell number	10.95±2.24	9.17±2.41	8.61±1.78

## Sheet: EdU
Figure 5B
	Control	Rpl4 KD	Rps9 KD	Rps11 KD	Rpl13a KD	Rpl19 KD	Rpl39 KD
% of EdU-positive blastomeres	82.13±11.38	7.58±16.81	41.62±40.04	59.62±26.67	21.17±28.26	27.4±31.69	85.77±14.97
Figure 5C
	Control	Rpl4 KD	Rps9 KD	Rps11 KD	Rpl13a KD	Rpl19 KD	Rpl39 KD
EdU intensity	1±0.22	0.03±0.06	0.32±0.32	0.44±0.28	0.14±0.18	0.18±0.21	0.87±0.21
Figure 7F
	Control	Rpl39l KD	Double KD
% of EdU-positive blastomeres	83.95±11.7	82.34±18.85	87.01±9.85
Figure 7G
	Control	Rpl39l KD	Double KD
EdU intensity	1±0.24	0.83±0.36	0.86±0.36

## Sheet: TUNEL
Figure S5
	Positive	Control	Rpl4 KD	Rps9 KD	Rps11 KD	Rpl13a KD	Rpl19 KD	Rpl39 KD	Rpl39l KD	Double KD
% of TUNEL-positive nuclei	91.26±6.31	1.84±3.19	0±0	0±0	0±0	0±0	3.86±8.76	3.75±6.02	3.08±4.85	0±0

## Sheet: size
Figure S6
	Control	Rpl39 KD	Rpl39l KD	Double KD
Relative surface area	1±0.25	0.81±0.16	0.93±0.27	0.84±0.23

## Sheet: UPR pathway
Figure 7H
	Atf6	Atf4	Xbp1(u)	Xbp1(s)	Chop
Control	1±0.38	1±0.15	1±0.05	1±0.19	1±0.14
Rpl39 KD	3.72±1.18	3.75±0.38	1.57±0.11	0.81±0.17	2.32±0.35
Rpl39l KD	0.82±0.26	1.03±0.29	0.73±0.5	0.85±0.35	0.94±0.48
Double KD	3.22±1.24	2.80±1	1.62±0.27	0.84±0.15	2.62±1.08
